# Supplementary material for: Genetic and environmental factors related to the development of myopic maculopathy in Spanish patients
Source: PLoS One. 2020 Jul 30;15(7):e0236071. doi: 10.1371/journal.pone.0236071 (PMC7392267; doi:10.1371/journal.pone.0236071)
Supplement: S1 Data — (XLSX) [file pone.0236071.s001.xlsx]

## Sheet: HM vs No HM (cohort1) 
Nº	ATROPHY	NEOVASCULAR	STAPHYLOMA	TRACTIONAL	HM/No HM	MM/NO MM	CNV/ NO CNV	CCD	BLID	Col8A1		SCO2		PAX6	CHR 15	AGE	Sex	D	AL	SMOKE
ID	ATROPHY	NEOVASCULAR	STAPHYLOMA	TRACTIONAL	Cases/Controls	MM/NO MM	CNV/ NO CNV	429 A/C	948 A/G	226 C/T	676 A/G	305 A/G	511 C/T	PAX6	CHR 15	AGE	Sex	D	AL	SMOKE	HT	HC
1	1	0	1	0	1	0	0	NA	NA	T/T	G/A	G/G	C/C	C/C	C/C	71	MALE	-9.5	NA	EX	YES	YES
2	1	0	1	0	1	0	0	A/A	NA	T/T	G/G	G/G	C/C	C/C	C/C	82	MALE	-10.25	NA	EX	YES	YES
3	2	0	0	0	1	1	0	NA	NA	C/T	A/A	G/G	C/C	C/C	C/C	81	FEMALE	-14.5	NA	NO	YES	NO
4	3	0	1	0	1	1	0	A/A	A/G	T/T	G/G	G/G	C/C	C/C	T/T	68	FEMALE	-8.5	NA	NO	NO	NO
5	2	0	0	0	1	1	0	A/A	NA	T/T	G/G	G/G	C/C	C/C	C/T	78	FEMALE	-7.75	NA	NO	NO	YES
6	0	0	0	0	1	0	0	A/A	A/G	T/T	G/A	G/G	C/C	C/C	C/C	59	FEMALE	-8.5	NA	EX	NO	YES
7	1	0	0	0	1	0	0	NA	G/G	C/T	A/A	G/G	C/C	C/C	T/T	31	FEMALE	-11.75	NA	NO	NO	NO
8	2	0	0	1	1	1	0	A/A	A/G	T/T	G/A	G/G	C/C	A/C	C/T	70	FEMALE	-17.75	NA	EX	NO	NO
9	2	0	1	0	1	1	0	A/C	A/G	T/T	G/A	G/G	C/C	C/C	C/C	67	MALE	-4.5	35.08	NO	YES	NO
10	2	0	1	2	1	1	0	NA	NA	T/T	A/A	G/G	C/C	C/C	C/T	74	FEMALE	-15	NA	EX	NO	NO
11	2	0	0	0	1	1	0	NA	NA	T/T	G/G	G/G	C/C	C/C	T/T	81	FEMALE	-14	NA	EX	YES	YES
12	3	0	0	0	1	1	0	A/A	A/G	T/T	G/A	G/G	C/C	C/C	T/T	71	FEMALE	-19.75	NA	NO	NO	NO
13	3	0	0	0	1	1	0	A/A	NA	T/T	G/A	G/G	C/C	C/C	T/T	58	FEMALE	-8.75	NA	NO	NO	NO
14	2	0	0	0	1	1	0	NA	NA	T/T	G/A	G/G	C/C	C/C	T/T	47	FEMALE	-15	NA	EX	YES	YES
15	2	0	0	1	1	1	0	NA	NA	T/T	G/G	G/G	C/C	C/C	T/T	61	FEMALE	-16	NA	NO	YES	NO
16	3	1	0	0	1	1	0	A/A	NA	T/T	NA	G/G	C/C	NA	C/C	59	FEMALE	-18.25	NA	NO	NO	NO
17	2	0	0	0	1	1	0	NA	NA	NA	NA	G/G	C/C	NA	NA	52	FEMALE	-14.25	NA	EX	NO	NO
18	3	0	0	0	1	1	0	A/A	NA	T/T	G/A	G/G	C/C	C/C	T/T	78	FEMALE	-15	NA	YES	NO	NO
19	3	0	0	0	1	1	0	NA	NA	NA	NA	G/G	C/C	NA	NA	84	FEMALE	-8.5	NA	EX	YES	NO
20	3	1	1	1	1	1	0	A/C	A/A	T/T	G/A	G/G	C/C	C/C	T/T	77	FEMALE	-11.25	NA	EX	YES	NO
21	0	0	0	0	1	0	0	A/A	A/A	T/T	G/G	G/G	C/C	C/C	C/C	49	MALE	-8.5	26.87	NO	YES	NO
22	1	0	0	0	1	0	0	A/A	A/A	T/T	G/A	G/G	C/C	C/C	C/T	75	MALE	-12	NA	EX	YES	NO
23	2	0	0	0	1	1	0	NA	G/G	T/T	G/G	G/G	C/C	C/C	C/T	72	FEMALE	-20.5	29.9	EX	NO	YES
24	1	0	0	0	1	0	0	NA	A/G	T/T	G/A	G/G	C/C	A/C	C/C	58	MALE	-12.25	NA	NO	NO	NO
25	2	0	1	1	1	1	0	NA	NA	T/T	A/A	G/G	C/C	C/C	C/C	59	MALE	-16.75	NA	NO	NO	NO
26	2	0	1	2	1	1	0	NA	A/G	T/T	G/A	G/G	C/C	C/C	C/C	62	FEMALE	-15.5	27.1	NO	NO	NO
27	1	0	1	0	1	0	0	NA	G/G	T/T	G/G	G/G	C/C	C/C	C/T	74	FEMALE	-7.5	26.11	EX	YES	NO
28	2	0	1	0	1	1	0	NA	A/G	T/T	A/A	G/G	C/C	C/C	C/T	56	MALE	-17.25	32.54	EX	NO	NO
29	0	0	0	0	1	0	0	NA	NA	T/T	G/G	G/G	C/C	C/C	C/C	55	FEMALE	-8.75	NA	EX	NO	NO
30	3	0	1	0	1	1	0	NA	NA	T/T	G/G	G/G	C/C	C/C	T/T	68	FEMALE	-14.25	28.76	YES	YES	NO
31	2	0	0	0	1	1	0	NA	A/A	T/T	G/A	G/G	C/C	C/C	C/C	85	MALE	-13	NA	EX	YES	NO
32	3	0	0	0	1	1	0	NA	NA	T/T	G/A	G/G	C/C	C/C	T/T	61	MALE	-22	33.11	NO	NO	NO
33	3	0	1	0	1	1	0	NA	A/G	T/T	NA	G/G	C/C	NA	T/T	62	FEMALE	-8.75	NA	YES	NO	NO
34	2	0	0	0	1	1	0	A/A	NA	T/T	A/A	G/G	C/C	C/C	C/C	82	FEMALE	-8.5	NA	NO	NO	YES
35	1	0	0	0	1	0	0	NA	NA	T/T	NA	G/G	C/C	NA	NA	56	MALE	-7.25	NA	EX	NO	NO
36	2	0	0	0	1	1	0	NA	A/A	T/T	G/G	G/G	C/C	C/C	C/T	61	MALE	-11.75	30.65	EX	NO	NO
37	3	0	1	0	1	1	0	NA	NA	NA	NA	G/G	C/C	NA	NA	90	FEMALE	-14	NA	NO	YES	NO
38	3	0	1	0	1	1	0	A/A	A/G	T/T	G/A	G/G	C/C	C/C	T/T	75	FEMALE	-14.5	28.35	NO	YES	NO
39	2	0	0	1	1	1	0	NA	NA	T/T	G/A	G/G	C/C	C/C	C/T	65	FEMALE	-7.5	NA	EX	NO	NO
40	2	0	1	0	1	1	0	NA	NA	NA	NA	G/G	C/C	NA	NA	62	MALE	-17	31.39	NO	NO	YES
41	4	0	1	2	1	1	0	A/A	G/G	T/T	G/A	G/G	C/C	C/C	C/C	80	MALE	-18.5	30.38	NO	YES	YES
42	0	0	0	0	1	0	0	A/A	G/G	T/T	G/G	G/G	C/C	NA	C/T	58	MALE	-11.5	NA	EX	NO	YES
43	3	0	1	3	1	1	0	NA	A/G	T/T	G/G	G/G	C/C	C/C	C/T	67	MALE	-14.5	33.72	EX	NO	YES
44	3	0	1	0	1	1	0	A/A	NA	T/T	G/G	G/G	C/C	C/C	C/T	87	FEMALE	-12	32.01	NO	NO	NO
45	2	0	0	0	1	1	0	A/A	A/G	T/T	G/G	G/G	C/C	C/C	C/C	73	FEMALE	-10.5	26.13	NO	NO	YES
46	3	0	0	0	1	1	0	A/A	A/G	C/T	G/A	G/G	C/C	C/C	C/T	71	FEMALE	-13.75	30.55	NO	YES	NO
47	0	0	0	0	1	0	0	A/A	A/A	C/T	G/A	G/G	C/C	C/C	C/C	56	FEMALE	-8.5	NA	NO	YES	NO
48	0	0	0	0	1	0	0	A/A	A/A	T/T	G/A	G/G	C/C	C/C	C/T	65	FEMALE	-9.5	NA	NO	NO	NO
49	1	0	0	0	1	0	0	A/A	A/G	T/T	G/A	G/G	C/C	A/C	NA	71	MALE	-7.25	NA	EX	NO	NO
50	3	0	1	0	1	1	0	NA	NA	T/T	G/A	G/G	C/C	A/C	C/T	73	FEMALE	NA	33.94	NO	NO	YES
51	3	0	1	0	1	1	0	A/A	NA	T/T	G/G	G/G	C/C	A/C	NA	78	FEMALE	NA	33.07	NO	YES	NO
52	2	0	0	0	1	1	0	NA	NA	T/T	A/A	G/G	C/C	A/C	C/T	53	MALE	NA	NA	NO	NO	YES
53	2	1	0	0	1	1	0	A/A	NA	T/T	NA	G/G	C/C	C/C	C/T	56	FEMALE	-12	28.35	NO	NO	NO
54	2	0	1	0	1	1	0	A/A	A/A	C/T	G/A	G/G	C/C	C/C	C/T	60	FEMALE	NA	27.55	NO	NO	NO
55	2	0	0	0	1	1	0	A/A	A/A	T/T	G/A	G/G	C/C	A/C	C/T	51	FEMALE	-16.5	26.81	EX	NO	NO
56	2	0	0	0	1	1	0	A/A	A/G	T/T	G/G	G/G	C/C	A/C	C/T	52	MALE	-13	30.9	NO	NO	YES
57	1	0	0	0	1	0	0	A/C	NA	T/T	A/A	G/G	C/C	A/C	C/T	59	MALE	-12.75	28.32	EX	YES	NO
58	3	0	1	0	1	1	0	A/C	NA	T/T	G/G	G/G	C/C	A/C	C/C	58	MALE	-20.75	33.69	EX	YES	NO
59	1	0	0	0	1	0	0	A/A	NA	T/T	G/A	G/G	C/C	A/C	C/T	65	MALE	-9	28.09	EX	NO	YES
60	2	0	1	0	1	1	0	A/A	NA	T/T	A/A	G/G	C/C	A/C	C/C	69	FEMALE	NA	32.67	NO	NO	NO
61	2	0	1	0	1	1	0	A/A	A/G	C/T	G/A	G/G	C/C	A/C	T/T	68	MALE	-10.5	28.4	YES	YES	NO
62	0	0	0	0	1	0	0	A/A	NA	T/T	G/G	G/G	C/C	A/C	C/T	63	FEMALE	NA	26.94	NO	NO	YES
63	1	0	0	0	1	0	0	A/A	A/A	T/T	A/A	G/G	C/C	A/C	C/C	51	FEMALE	-15.75	29.32	EX	NO	NO
64	0	0	0	0	1	0	0	A/A	A/A	T/T	G/G	G/G	C/C	A/C	C/T	52	MALE	-7	NA	NO	NO	YES
65	2	0	0	0	1	1	0	A/A	A/A	T/T	A/A	G/G	C/C	C/C	C/C	63	FEMALE	-11	29.35	EX	YES	NO
66	1	0	0	0	1	0	0	A/A	A/A	C/T	A/A	G/G	C/C	A/C	C/T	42	FEMALE	-7	NA	NO	NO	YES
67	1	0	0	0	1	0	0	A/A	A/A	T/T	A/A	G/G	C/C	A/C	C/T	55	MALE	-16.25	NA	NO	NO	YES
68	4	0	1	0	1	1	0	A/A	A/G	C/T	G/A	G/G	C/C	A/C	C/T	73	FEMALE	NA	31.13	NO	NO	NO
69	1	0	0	0	1	0	0	A/A	A/G	T/T	A/A	G/G	C/C	A/C	C/T	56	MALE	-7.25	NA	EX	NO	NO
70	4	0	1	1	1	1	0	A/A	NA	C/T	G/A	G/G	C/C	A/C	T/T	54	FEMALE	NA	35.59	NO	NO	NO
71	2	0	0	0	1	1	0	A/A	G/G	T/T	G/A	G/G	C/C	A/C	C/T	54	FEMALE	-16.25	29.99	NO	NO	NO
72	3	0	1	0	1	1	0	A/A	A/G	NA	NA	G/G	C/C	A/C	C/C	61	MALE	NA	NA	NO	NO	NO
73	0	0	0	0	1	0	0	A/A	A/A	T/T	G/A	G/G	C/C	A/C	T/T	41	MALE	-8	27.64	NO	NO	NO
74	1	0	0	0	1	0	0	A/A	A/A	T/T	G/A	G/G	C/C	A/C	T/T	42	FEMALE	-10	NA	EX	NO	NO
75	2	0	0	0	1	1	0	A/A	G/G	T/T	A/A	G/G	C/C	A/C	T/T	59	MALE	-8.75	NA	YES	NO	NO
76	1	0	0	0	1	0	0	A/A	A/G	T/T	A/A	G/G	C/C	A/C	T/T	54	FEMALE	-6.75	NA	YES	NO	NO
77	1	0	0	0	1	0	0	A/A	A/A	T/T	G/G	G/G	C/C	A/C	C/C	57	MALE	NA	26.96	EX	YES	YES
78	1	0	1	0	1	0	0	A/A	A/A	T/T	A/A	G/G	C/C	A/C	C/T	59	MALE	-14.25	28.6	YES	NO	NO
79	1	0	0	0	1	0	0	A/A	NA	NA	NA	G/G	C/C	NA	NA	47	FEMALE	-18	32.42	NO	NO	NO
80	1	0	0	0	1	0	0	A/A	NA	NA	NA	G/G	C/C	NA	NA	68	MALE	NA	27.04	YES	NO	YES
81	1	0	0	0	1	0	0	NA	NA	NA	A/A	G/G	C/C	A/C	C/T	50	FEMALE	-8.5	NA	EX	NO	NO
82	0	0	0	0	1	0	0	A/A	A/G	T/T	G/A	G/G	C/C	A/C	T/T	44	MALE	-9.5	NA	NO	NO	NO
83	0	0	0	0	1	0	0	C/C	A/G	T/T	A/A	G/G	C/C	A/C	T/T	55	FEMALE	-8.5	26.84	NO	YES	YES
84	1	0	0	0	1	0	0	A/A	A/A	T/T	G/A	G/G	C/C	A/C	C/T	63	FEMALE	-8.75	26.14	EX	NO	NO
85	0	0	0	0	1	0	0	NA	A/G	NA	NA	G/G	C/C	A/C	C/T	49	FEMALE	-8.5	NA	EX	NO	NO
86	3	0	0	0	1	1	0	A/A	A/G	T/T	G/G	G/G	C/C	A/C	C/C	64	FEMALE	-10.5	NA	NO	YES	NO
87	2	0	1	0	1	1	0	A/A	A/G	C/T	G/A	G/G	C/C	A/C	C/C	48	FEMALE	-15	30.56	YES	NO	NO
88	4	0	1	0	1	1	0	A/A	A/G	C/T	G/A	G/G	C/C	A/C	C/C	71	FEMALE	-20	36.43	EX	YES	YES
89	4	0	1	4	1	1	0	NA	A/A	T/T	G/G	G/G	C/C	A/C	C/T	55	FEMALE	NA	NA	NO	NO	NO
90	2	0	0	0	1	1	0	A/A	A/G	T/T	NA	G/G	C/C	A/C	C/C	55	FEMALE	-17.5	NA	NO	NO	NO
91	2	0	1	0	1	1	0	A/A	G/G	T/T	A/A	G/G	C/C	A/C	C/T	71	FEMALE	NA	27.93	EX	NO	YES
92	1	0	1	2	1	1	0	A/A	NA	T/T	NA	G/G	C/C	NA	T/T	45	MALE	-13	30.6	NO	NO	NO
93	3	0	0	0	1	1	0	A/A	A/G	T/T	G/A	G/G	C/C	A/C	C/C	68	FEMALE	-14	32.2	NO	NO	YES
94	4	0	1	4	1	1	0	NA	A/A	C/T	G/A	G/G	C/C	A/C	C/T	63	MALE	-6	38.08	NO	NO	NO
95	1	0	0	0	1	0	0	A/A	NA	T/T	G/A	G/G	C/C	NA	T/T	56	FEMALE	-12	30.82	EX	NO	NO
96	2	0	1	0	1	1	0	A/A	G/G	T/T	G/A	G/G	C/C	NA	C/T	56	MALE	-7.25	31.66	YES	YES	NO
97	1	0	0	0	1	0	0	A/A	A/A	C/T	A/A	G/G	C/C	A/C	C/T	43	FEMALE	-10	26.4	NO	NO	NO
98	1	0	0	0	1	0	0	A/A	G/G	T/T	G/G	G/G	C/C	A/C	C/T	53	FEMALE	-9.75	NA	EX	NO	NO
99	3	0	0	4	1	1	0	NA	A/G	C/T	G/A	G/G	C/C	A/C	C/T	80	FEMALE	-7	NA	NO	NO	NO
100	2	1	0	0	1	1	0	A/A	A/G	NA	A/A	G/G	C/C	A/C	C/T	71	MALE	-12.5	30.48	EX	NO	NO
101	2	0	1	0	1	1	0	A/A	A/A	C/T	G/A	G/G	C/C	A/C	C/C	76	FEMALE	-12.75	29.73	NO	YES	YES
102	1	0	0	0	1	0	0	NA	A/G	T/T	A/A	G/G	C/C	A/C	C/T	66	FEMALE	-10.5	27.16	NO	NO	YES
103	2	0	1	3	1	1	0	A/A	A/A	C/T	G/A	G/G	C/C	A/C	T/T	81	MALE	NA	27.56	EX	NO	YES
104	2	0	0	0	1	1	0	NA	G/G	C/T	G/A	G/G	C/C	A/C	T/T	43	FEMALE	-9	28.51	NO	NO	NO
105	1	0	0	0	1	0	0	A/A	A/G	NA	G/G	G/G	C/C	NA	T/T	45	FEMALE	-14.5	29.21	NO	NO	NO
106	2	0	0	0	1	1	0	A/A	A/A	NA	G/A	G/G	C/C	A/C	C/C	49	MALE	-12.5	30.34	EX	NO	NO
107	0	0	0	0	1	0	0	A/A	G/G	T/T	A/A	G/G	C/C	A/C	C/C	50	MALE	NA	28.21	NO	NO	NO
108	2	0	0	0	1	1	0	A/A	A/G	T/T	G/A	G/G	C/C	NA	T/T	40	MALE	-16.75	30.42	NO	NO	NO
109	4	0	1	0	1	1	0	NA	A/G	T/T	G/G	G/G	C/C	C/C	C/C	79	FEMALE	-7.5	28.41	EX	YES	NO
110	3	1	1	0	1	1	0	A/A	A/G	C/T	G/A	G/G	C/C	A/C	C/T	67	MALE	-25	33.65	EX	NO	YES
111	1	0	1	0	1	0	0	NA	A/G	NA	A/A	G/G	C/C	A/C	C/C	53	MALE	NA	31.9	NO	YES	NO
112	0	0	0	0	1	0	0	NA	NA	T/T	G/G	G/G	C/C	A/C	C/T	51	MALE	-9.5	NA	YES	NO	NO
113	2	0	0	0	1	1	0	A/A	A/G	NA	G/A	G/G	C/C	NA	C/T	79	MALE	NA	30.23	EX	YES	YES
114	0	0	0	0	1	0	0	A/A	G/G	NA	G/G	G/G	C/C	A/C	C/C	45	MALE	-11.25	NA	NO	NO	NO
115	2	0	0	0	1	1	0	A/A	A/G	T/T	G/G	G/G	C/C	C/C	C/T	61	MALE	-9.25	27.91	NO	NO	NO
116	0	0	0	0	1	0	0	A/A	A/G	T/T	A/A	G/G	C/C	A/C	C/C	58	MALE	NA	26.7	NO	YES	YES
117	2	0	1	0	1	1	0	A/A	A/G	T/T	A/A	G/G	C/C	A/C	C/T	71	MALE	-14.5	NA	EX	YES	NO
118	2	0	1	4	1	1	0	A/A	A/A	T/T	A/A	G/G	C/C	NA	C/T	67	FEMALE	-18	32.11	NO	NO	NO
119	1	0	0	0	1	0	0	A/A	A/A	T/T	A/A	G/G	C/C	A/C	C/C	65	MALE	-7	26.5	EX	YES	YES
120	0	0	0	0	1	0	0	A/A	A/G	NA	A/A	G/G	C/C	NA	C/T	59	FEMALE	-6.5	26.19	EX	NO	NO
121	3	0	1	0	1	1	0	NA	A/A	T/T	G/A	G/G	C/C	A/C	C/C	71	MALE	-15	31.04	EX	NO	NO
122	3	0	1	2	1	1	0	NA	NA	T/T	G/G	G/G	C/C	C/C	NA	59	FEMALE	-11.25	NA	NO	NO	NO
123	1	0	0	0	1	0	0	NA	NA	T/T	G/A	G/G	C/C	A/C	NA	67	FEMALE	-23.25	31.53	NO	YES	YES
124	3	0	1	4	1	1	0	NA	NA	C/T	A/A	G/G	C/C	A/C	NA	80	FEMALE	-19	35.41	NO	NO	YES
125	0	0	0	0	1	0	0	NA	NA	T/T	A/A	G/G	C/C	A/C	NA	73	MALE	NA	30.47	EX	YES	YES
126	0	0	0	0	1	0	0	A/A	A/G	T/T	G/A	G/G	C/C	C/C	C/C	56	FEMALE	-7	23.4	NO	NO	NO
127	2	0	1	0	1	1	0	NA	A/A	T/T	G/A	G/G	C/C	A/C	C/T	58	FEMALE	-14.5	30.91	EX	NO	NO
128	1	0	1	0	1	0	0	NA	A/A	T/T	G/G	G/G	C/C	NA	C/C	54	FEMALE	-9.25	27.29	EX	NO	YES
129	2	0	0	0	1	1	0	A/A	A/G	T/T	G/A	G/G	C/C	NA	T/T	41	MALE	-11	31.22	YES	NO	NO
130	0	0	0	0	1	0	0	A/A	G/G	T/T	G/G	G/G	C/C	A/C	C/T	56	FEMALE	-10	25.51	NO	NO	NO
131	0	0	0	0	1	0	0	A/A	NA	T/T	A/A	G/G	C/C	A/C	C/C	57	FEMALE	-10	26.88	EX	YES	YES
132	1	0	0	0	1	0	0	A/A	G/G	C/T	A/A	G/G	C/C	C/C	C/C	64	FEMALE	-12.25	28.33	EX	NO	NO
133	0	0	0	0	1	0	0	NA	NA	T/T	G/A	G/G	C/C	A/C	C/T	60	FEMALE	-10	27.35	NO	YES	YES
134	2	0	0	0	1	1	0	NA	NA	T/T	G/A	G/G	C/C	C/C	C/C	47	MALE	-8	27	NO	NO	NO
135	1	0	0	0	1	0	0	NA	NA	T/T	A/A	G/G	C/C	C/C	T/T	62	FEMALE	-8	26.77	EX	NO	YES
136	NA	NA	NA	NA	1	1	1	NA	G/G	T/T	A/A	G/G	C/C	C/C	C/T	62	FEMALE	-7.25	NA	NO	YES	NO
137	NA	NA	NA	NA	1	1	1	A/C	A/G	T/T	G/A	G/G	C/C	C/C	C/C	32	MALE	-14	NA	YES	NO	NO
138	3	3	1	0	1	1	1	A/A	A/G	T/T	A/A	G/G	C/C	C/C	C/C	69	FEMALE	-8.75	NA	NO	NO	NO
139	3	3	0	0	1	1	1	A/A	G/G	T/T	G/G	G/G	C/C	C/C	T/T	49	FEMALE	-20.25	NA	YES	NO	NO
140	4	3	0	0	1	1	1	A/A	G/G	T/T	G/G	G/G	C/C	C/C	C/T	94	MALE	-7.25	NA	YES	NO	NO
141	NA	2	NA	3	1	1	1	A/A	A/A	T/T	G/G	G/G	C/C	C/C	C/C	54	FEMALE	-16.5	NA	NO	NO	YES
142	3	3	0	5	1	1	1	A/A	A/G	T/T	G/A	G/G	C/C	C/C	C/C	49	FEMALE	-20.75	NA	NO	NO	NO
143	2	3	0	0	1	1	1	A/A	A/A	T/T	G/G	G/G	C/C	C/C	C/T	49	FEMALE	-19	NA	NO	NO	NO
144	2	3	0	0	1	1	1	NA	NA	C/C	A/A	G/G	C/C	C/C	C/T	76	FEMALE	-10.5	NA	NO	YES	YES
145	4	3	1	4	1	1	1	A/A	NA	T/T	G/G	G/G	C/C	A/C	C/T	87	FEMALE	-9.25	NA	NO	YES	NO
146	3	3	1	0	1	1	1	NA	A/G	T/T	A/A	G/G	C/C	C/C	C/C	69	FEMALE	-7.25	NA	NO	NO	NO
147	3	3	0	0	1	1	1	A/A	A/G	T/T	G/G	G/G	C/C	C/C	C/T	62	FEMALE	-8.5	NA	EX	YES	YES
148	3	2	0	0	1	1	1	A/C	G/G	C/T	A/A	G/G	C/C	C/C	C/T	79	MALE	-7.25	NA	YES	NO	NO
149	1	3	0	0	1	1	1	A/A	G/G	T/T	G/A	G/G	C/C	C/C	C/T	43	FEMALE	-8.25	NA	NO	NO	NO
150	3	3	1	0	1	1	1	A/A	A/G	T/T	G/G	G/G	C/C	C/C	C/T	70	MALE	-17.25	NA	EX	NO	NO
151	2	3	0	0	1	1	1	A/A	A/A	T/T	G/A	G/G	C/C	C/C	C/T	66	FEMALE	-11.75	NA	EX	NO	NO
152	4	3	1	0	1	1	1	A/A	A/G	T/T	G/G	G/G	C/C	C/C	C/T	85	MALE	-8.75	NA	EX	NO	NO
153	4	3	1	1	1	1	1	A/A	A/G	T/T	G/A	G/G	C/C	C/C	C/T	50	FEMALE	-20.5	35.38	EX	NO	NO
154	3	3	1	0	1	1	1	A/A	A/G	T/T	G/A	G/G	C/C	C/C	C/C	53	FEMALE	-13.5	NA	NO	NO	NO
155	3	2	0	0	1	1	1	A/A	A/G	T/T	G/A	G/G	C/C	C/C	C/T	66	FEMALE	-21.75	NA	NO	NO	YES
156	2	3	1	0	1	1	1	A/A	A/G	C/T	G/A	G/G	C/C	C/C	C/C	58	FEMALE	-16	NA	NO	NO	NO
157	3	3	0	0	1	1	1	A/C	G/G	T/T	G/G	G/G	C/C	C/C	C/C	66	FEMALE	-9.25	NA	NO	YES	NO
158	4	3	1	0	1	1	1	A/A	A/G	T/T	A/A	G/G	C/C	C/C	C/C	84	MALE	-9	25.8	NO	YES	YES
159	2	3	0	0	1	1	1	A/A	A/G	T/T	G/A	G/G	C/C	C/C	C/T	64	MALE	-12.75	NA	NO	NO	NO
160	3	3	0	0	1	1	1	A/A	A/G	T/T	G/G	G/G	C/C	C/C	C/T	81	FEMALE	-18.5	NA	YES	YES	YES
161	2	3	0	0	1	1	1	A/A	A/G	T/T	G/A	G/G	C/C	C/C	C/C	78	FEMALE	-8.75	NA	NO	YES	YES
162	4	3	1	0	1	1	1	A/A	A/G	T/T	G/G	G/G	C/C	C/C	C/T	89	MALE	-13.25	NA	NO	YES	YES
163	3	3	0	0	1	1	1	A/A	A/A	T/T	G/A	G/G	C/C	C/C	C/T	87	FEMALE	-12.75	NA	NO	NO	YES
164	4	3	1	4	1	1	1	NA	NA	NA	NA	G/G	C/C	C/C	T/T	76	MALE	-9.5	NA	YES	NO	NO
165	2	2	0	0	1	1	1	NA	NA	T/T	NA	G/G	C/C	NA	NA	52	FEMALE	-13	NA	EX	NO	NO
166	3	0	1	0	1	1	1	A/A	G/G	T/T	G/A	G/G	C/C	C/C	C/T	77	MALE	-16.5	NA	NO	YES	YES
167	3	3	0	0	1	1	1	A/A	NA	T/T	G/G	G/G	C/C	A/C	C/C	75	MALE	-16.75	NA	EX	NO	NO
168	2	3	0	0	1	1	1	A/A	G/G	T/T	G/G	G/G	C/C	C/C	C/T	64	FEMALE	-15.75	NA	NO	NO	NO
169	4	3	0	0	1	1	1	A/A	NA	T/T	G/A	G/G	C/C	C/C	T/T	47	FEMALE	-7.75	26.06	NO	NO	NO
170	2	3	1	0	1	1	1	A/A	NA	C/T	G/A	G/G	C/C	C/C	C/C	77	FEMALE	-11.5	NA	NO	NO	YES
171	3	3	1	4	1	1	1	A/A	A/A	T/T	G/A	G/G	C/C	C/C	C/T	77	FEMALE	-12.75	NA	NO	NO	YES
172	3	3	1	0	1	1	1	A/A	A/A	T/T	A/A	G/G	C/C	C/C	C/C	80	FEMALE	-9	NA	NO	NO	NO
173	3	3	0	0	1	1	1	A/A	A/A	T/T	G/G	G/G	C/C	C/C	T/T	47	MALE	-8.75	NA	EX	NO	NO
174	4	3	1	4	1	1	1	A/A	A/A	C/T	G/A	G/G	C/C	C/C	C/T	80	FEMALE	-18.75	NA	NO	NO	NO
175	3	0	0	0	1	1	1	A/A	A/G	C/C	A/A	G/G	C/C	C/C	T/T	58	FEMALE	-15.5	NA	NO	NO	NO
176	3	3	0	0	1	1	1	NA	NA	T/T	G/G	G/G	C/C	C/C	C/T	36	FEMALE	-16	NA	NO	NO	YES
177	3	3	1	0	1	1	1	NA	NA	NA	NA	G/G	C/C	NA	NA	61	FEMALE	-18	NA	NO	NO	YES
178	4	3	1	0	1	1	1	A/A	A/A	C/T	A/A	G/G	C/C	A/C	C/T	55	MALE	-20.25	NA	EX	YES	NO
179	4	3	1	0	1	1	1	A/A	A/G	C/T	A/A	G/G	C/C	C/C	T/T	68	FEMALE	-25	NA	NO	YES	YES
180	4	3	1	0	1	1	1	A/A	NA	T/T	A/A	G/G	C/C	C/C	T/T	66	FEMALE	-17.5	NA	NO	NO	YES
181	4	3	1	0	1	1	1	A/A	A/A	T/T	G/A	G/G	C/C	C/C	C/T	70	MALE	-13.25	NA	NO	NO	NO
182	1	3	0	0	1	1	1	A/A	NA	T/T	G/G	G/G	C/C	C/C	T/T	53	FEMALE	-12	NA	NO	NO	NO
183	4	3	1	0	1	1	1	A/A	A/A	T/T	G/A	G/G	C/C	NA	NA	72	MALE	-19	NA	EX	YES	YES
184	4	3	1	0	1	1	1	A/A	A/A	T/T	G/A	G/G	C/C	C/C	C/T	71	MALE	-9	NA	YES	YES	YES
185	3	3	1	1	1	1	1	NA	A/A	C/T	G/A	G/G	C/C	C/C	C/T	82	FEMALE	-16	31.49	NO	YES	YES
186	4	3	1	0	1	1	1	A/A	A/G	T/T	G/G	G/G	C/C	C/C	C/T	71	MALE	-22.25	NA	EX	NO	NO
187	4	3	1	4	1	1	1	NA	NA	T/T	G/A	G/G	C/C	A/C	C/T	69	FEMALE	-17.75	NA	NO	NO	NO
188	4	3	1	0	1	1	1	A/C	A/G	T/T	G/G	G/G	C/C	C/C	C/T	72	FEMALE	-6	27.9	NO	NO	NO
189	3	3	0	0	1	1	1	NA	NA	NA	NA	G/G	C/C	NA	NA	48	FEMALE	-7	NA	EX	NO	NO
190	4	3	0	4	1	1	1	NA	NA	T/T	NA	G/G	C/C	C/C	C/T	82	MALE	-14.5	NA	NO	YES	NO
191	4	3	1	0	1	1	1	A/A	A/G	T/T	G/G	G/G	C/C	C/C	C/T	62	FEMALE	-14	29.2	NO	NO	NO
192	4	3	1	0	1	1	1	NA	NA	T/T	G/A	G/G	C/C	C/C	T/T	78	MALE	-20	33.69	EX	NO	NO
193	4	3	1	0	1	1	1	A/A	A/G	T/T	G/G	G/G	C/C	C/C	C/C	71	FEMALE	-14	29.53	NO	NO	NO
194	4	3	1	0	1	1	1	NA	NA	NA	NA	G/G	C/C	C/C	C/T	85	FEMALE	-21	32.24	YES	NO	YES
195	3	3	1	1	1	1	1	A/A	A/A	T/T	G/G	G/G	C/C	C/C	C/T	69	FEMALE	-18.5	NA	NO	NO	YES
196	4	3	1	0	1	1	1	A/A	G/G	T/T	G/G	G/G	C/C	C/C	C/T	72	FEMALE	-10.75	NA	EX	YES	YES
197	3	3	1	5	1	1	1	NA	NA	T/T	A/A	G/G	C/C	C/C	C/C	74	FEMALE	-16	NA	NO	YES	YES
198	2	3	1	0	1	1	1	A/A	A/G	T/T	G/A	G/G	C/C	C/C	T/T	80	MALE	-8.5	NA	NO	YES	YES
199	4	3	1	0	1	1	1	A/A	A/G	T/T	G/G	G/G	C/C	C/C	C/T	73	FEMALE	-27.25	NA	NO	NO	NO
200	4	3	1	0	1	1	1	NA	NA	T/T	G/A	G/G	C/C	C/C	C/T	70	FEMALE	-17.75	NA	NO	NO	NO
201	3	3	0	0	1	1	1	A/A	NA	T/T	G/A	G/G	C/C	C/C	T/T	76	MALE	-10.25	NA	YES	YES	NO
202	3	3	0	0	1	1	1	A/A	NA	T/T	G/G	G/G	C/C	C/C	C/T	70	FEMALE	-11	NA	NO	NO	NO
203	4	3	1	0	1	1	1	A/A	A/G	T/T	NA	G/G	C/C	C/C	C/T	75	MALE	-22.5	29.54	NO	NO	NO
204	4	3	1	2	1	1	1	NA	A/A	C/T	G/A	G/G	C/C	A/A	C/C	58	FEMALE	-14	32.84	YES	NO	YES
205	4	3	1	4	1	1	1	A/A	A/G	T/T	G/A	G/G	C/C	C/C	C/T	70	FEMALE	-24	NA	NO	NO	NO
206	4	3	1	0	1	1	1	A/A	G/G	NA	G/A	G/G	C/C	A/C	T/T	60	MALE	NA	33.53	YES	NO	NO
207	4	3	1	0	1	1	1	A/A	NA	T/T	G/A	G/G	C/C	A/C	NA	73	FEMALE	-14	29.5	NO	NO	YES
208	2	3	0	0	1	1	1	A/A	NA	T/T	G/A	G/G	C/C	A/C	C/T	75	FEMALE	-16.75	30.24	NO	YES	YES
209	4	3	1	1	1	1	1	A/A	NA	C/T	A/A	G/G	C/C	A/C	T/T	71	FEMALE	-18	30.69	NO	YES	YES
210	4	3	1	0	1	1	1	A/A	G/G	C/T	G/A	G/G	C/C	A/C	T/T	71	FEMALE	-7.75	NA	NO	NO	YES
211	4	3	1	0	1	1	1	A/A	NA	T/T	A/A	G/G	C/C	A/C	C/T	85	MALE	-9	NA	EX	YES	YES
212	4	3	1	1	1	1	1	A/A	A/G	C/C	A/A	G/G	C/C	C/C	C/T	63	FEMALE	-15	NA	EX	YES	YES
213	3	3	1	0	1	1	1	A/A	NA	T/T	A/A	G/G	C/C	A/C	T/T	61	FEMALE	NA	30.38	EX	NO	YES
214	1	2	1	0	1	1	1	A/A	A/A	T/T	G/A	G/G	C/C	C/C	C/T	71	MALE	-7.75	28.04	YES	YES	YES
215	3	3	0	0	1	1	1	NA	A/G	T/T	G/A	G/G	C/C	A/C	C/T	85	FEMALE	NA	NA	NO	NO	NO
216	4	3	1	0	1	1	1	A/C	A/G	T/T	G/A	G/G	C/C	A/C	C/C	50	FEMALE	NA	29.98	EX	NO	NO
217	3	3	1	0	1	1	1	A/A	G/G	C/T	G/A	G/G	C/C	C/C	T/T	81	FEMALE	NA	30.53	NO	NO	YES
218	3	3	1	0	1	1	1	A/A	A/G	T/T	G/A	G/G	C/C	A/C	C/T	53	FEMALE	-16.5	NA	NO	NO	NO
219	4	3	1	0	1	1	1	A/A	A/G	NA	G/G	G/G	C/C	C/C	C/C	57	MALE	-17.25	NA	EX	YES	YES
220	3	3	1	0	1	1	1	A/A	A/G	T/T	G/A	G/G	C/C	C/C	C/T	53	FEMALE	-13.25	26.76	NO	NO	NO
221	3	3	1	1	1	1	1	NA	NA	T/T	G/A	G/G	C/C	A/C	C/T	92	FEMALE	-11	28.45	NO	YES	NO
222	3	3	1	2	1	1	1	A/A	A/G	T/T	G/G	G/G	C/C	A/C	T/T	86	FEMALE	NA	30.85	EX	YES	YES
223	2	3	0	0	1	1	1	A/A	A/A	T/T	A/A	G/G	C/C	A/C	C/T	64	MALE	NA	31.71	EX	YES	NO
224	3	3	0	0	1	1	1	A/A	A/G	T/T	G/G	G/G	C/C	A/C	C/C	45	FEMALE	-25	34.65	NO	NO	NO
225	4	3	1	0	1	1	1	A/A	A/G	C/T	A/A	G/G	C/C	A/C	C/C	74	FEMALE	-6.5	29.65	NO	NO	YES
226	4	3	1	0	1	1	1	A/A	A/G	T/T	G/G	G/G	C/C	A/C	C/T	92	FEMALE	NA	26.04	NO	YES	NO
227	4	3	1	0	1	1	1	A/A	A/G	T/T	G/A	G/G	C/C	A/C	C/T	77	MALE	NA	NA	YES	YES	YES
228	2	3	0	1	1	1	1	A/A	A/G	T/T	G/G	G/G	C/C	A/C	C/C	55	FEMALE	-15	NA	EX	NO	NO
229	3	3	1	1	1	1	1	A/C	A/A	C/T	G/A	G/G	C/C	A/C	C/T	63	FEMALE	-17	31.16	NO	YES	NO
230	2	3	0	0	1	1	1	NA	A/G	T/T	A/A	G/G	C/C	A/C	T/T	55	MALE	-11.5	28.56	NO	NO	NO
231	2	3	0	0	1	1	1	NA	NA	C/T	A/A	G/G	C/C	NA	C/C	60	MALE	-13.5	28.44	NO	YES	NO
C1	NA	NA	NA	NA	0	NA	NA	A/A	A/G	NA	NA	G/G	C/C	NA	NA	67	MALE	-1.75	22.9	NO	YES	NO
C2	NA	NA	NA	NA	0	NA	NA	A/A	NA	NA	G/A	G/G	C/C	C/C	T/T	63	FEMALE	-0.5	22.5	NO	NO	NO
C3	NA	NA	NA	NA	0	NA	NA	A/A	NA	NA	NA	G/G	C/C	NA	NA	75	FEMALE	-1.75	24	NO	YES	YES
C4	NA	NA	NA	NA	0	NA	NA	A/A	A/A	C/T	G/A	G/G	C/C	C/C	C/T	71	MALE	-1.5	23.7	NO	YES	YES
C5	NA	NA	NA	NA	0	NA	NA	NA	A/G	NA	G/A	G/G	C/C	C/C	C/T	71	MALE	-0.5	24.1	NO	NO	YES
C6	NA	NA	NA	NA	0	NA	NA	A/A	A/A	NA	NA	G/G	C/C	NA	NA	73	MALE	-2	22.9	NO	YES	YES
C7	NA	NA	NA	NA	0	NA	NA	NA	NA	NA	NA	G/G	C/C	NA	NA	70	FEMALE	-0.75	23.9	NO	NO	NO
C8	NA	NA	NA	NA	0	NA	NA	A/A	A/A	NA	NA	G/G	C/C	NA	NA	78	MALE	-1	NA	NO	YES	NO
C9	NA	NA	NA	NA	0	NA	NA	NA	A/G	NA	NA	G/G	C/C	NA	NA	76	FEMALE	-2	NA	NO	NO	YES
C10	NA	NA	NA	NA	0	NA	NA	NA	NA	T/T	G/A	G/G	C/C	C/C	C/C	76	MALE	-1	NA	NO	YES	NO
C11	NA	NA	NA	NA	0	NA	NA	A/A	G/G	NA	G/A	G/G	C/C	C/C	T/T	69	FEMALE	-0.75	NA	NO	YES	YES
C12	NA	NA	NA	NA	0	NA	NA	NA	A/G	C/T	A/A	G/G	C/C	C/C	C/T	75	MALE	-0.5	23.7	NO	YES	NO
C13	NA	NA	NA	NA	0	NA	NA	A/C	A/A	NA	NA	G/G	C/C	NA	NA	73	MALE	-2	24.8	NO	YES	NO
C14	NA	NA	NA	NA	0	NA	NA	NA	NA	T/T	NA	G/G	C/C	C/C	C/C	65	FEMALE	-1.75	23.9	NO	YES	YES
C15	NA	NA	NA	NA	0	NA	NA	A/A	A/G	T/T	G/A	G/G	C/C	C/C	C/T	74	MALE	-0.5	23.4	NO	YES	NO
C16	NA	NA	NA	NA	0	NA	NA	A/A	NA	T/T	G/A	G/G	C/C	C/C	C/C	77	MALE	-1.75	NA	EX	YES	NO
C17	NA	NA	NA	NA	0	NA	NA	NA	NA	C/T	G/A	G/G	C/C	C/C	C/C	63	MALE	-1.5	NA	EX	NO	NO
C18	NA	NA	NA	NA	0	NA	NA	A/C	A/G	NA	NA	G/G	C/C	NA	NA	89	MALE	-1.5	24	NO	YES	NO
C19	NA	NA	NA	NA	0	NA	NA	NA	NA	T/T	G/A	G/G	C/C	C/C	T/T	70	FEMALE	-2	23.7	NO	NO	NO
C20	NA	NA	NA	NA	0	NA	NA	A/A	NA	T/T	G/G	G/G	C/C	C/C	C/C	69	FEMALE	-0.75	24.1	NO	YES	NO
C21	NA	NA	NA	NA	0	NA	NA	A/A	A/A	NA	NA	G/G	C/C	NA	NA	NA	NA	-1.25	22.9	NA	NA	NA
C22	NA	NA	NA	NA	0	NA	NA	NA	A/A	T/T	G/A	G/G	C/C	C/C	T/T	75	FEMALE	NA	NA	NO	NO	NO
C23	NA	NA	NA	NA	0	NA	NA	A/A	A/G	T/T	NA	G/G	C/C	A/C	C/T	77	FEMALE	-1	22.8	EX	NO	NO
C24	NA	NA	NA	NA	0	NA	NA	A/A	A/G	T/T	G/G	G/G	C/C	C/C	C/T	73	FEMALE	-0.75	22.5	NO	YES	NO
C25	NA	NA	NA	NA	0	NA	NA	A/A	A/A	T/T	G/A	G/G	C/C	C/C	T/T	77	MALE	-0.5	23.1	NO	NO	NO
C26	NA	NA	NA	NA	0	NA	NA	NA	NA	T/T	G/G	G/G	C/C	C/C	C/C	79	MALE	-2	23.7	EX	YES	YES
C27	NA	NA	NA	NA	0	NA	NA	A/A	G/G	T/T	G/A	G/G	C/C	C/C	C/T	82	FEMALE	-0.75	24.1	NO	YES	NO
C28	NA	NA	NA	NA	0	NA	NA	A/A	A/A	T/T	G/G	G/G	C/C	C/C	C/T	72	FEMALE	-1	22.9	NO	NO	YES
C29	NA	NA	NA	NA	0	NA	NA	A/A	A/G	T/T	G/G	G/G	C/C	C/C	C/T	63	MALE	NA	23.9	EX	YES	YES
C30	NA	NA	NA	NA	0	NA	NA	A/A	A/G	T/T	G/G	G/G	C/C	C/C	C/T	79	MALE	-1	NA	EX	YES	YES
C31	NA	NA	NA	NA	0	NA	NA	A/A	A/A	T/T	A/A	G/G	C/C	C/C	T/T	92	MALE	-1.75	NA	NO	NO	NO
C32	NA	NA	NA	NA	0	NA	NA	A/A	A/G	C/T	G/A	G/G	C/C	C/C	C/C	74	FEMALE	-0.5	NA	NO	YES	NO
C33	NA	NA	NA	NA	0	NA	NA	A/A	G/G	T/T	G/G	G/G	C/C	C/C	C/C	75	FEMALE	-1.75	NA	NO	NO	YES
C34	NA	NA	NA	NA	0	NA	NA	A/A	A/A	NA	NA	G/G	C/C	NA	NA	66	FEMALE	-1.5	23.7	NO	NO	NO
C35	NA	NA	NA	NA	0	NA	NA	NA	NA	T/T	G/G	G/G	C/C	A/C	C/T	92	MALE	-0.5	24.8	NO	NO	NO
C36	NA	NA	NA	NA	0	NA	NA	A/A	A/A	T/T	G/A	G/G	C/C	C/C	T/T	80	FEMALE	-2	NA	NO	NO	YES
C37	NA	NA	NA	NA	0	NA	NA	NA	NA	T/T	G/G	G/G	C/C	C/C	C/T	70	FEMALE	-0.75	24.5	NO	YES	YES
C38	NA	NA	NA	NA	0	NA	NA	A/A	G/G	C/T	G/A	G/G	C/C	C/C	C/T	74	MALE	NA	22.5	NO	NO	NO
C39	NA	NA	NA	NA	0	NA	NA	A/A	A/G	T/T	G/A	G/G	C/C	A/C	C/T	75	MALE	-0.75	24	EX	NO	NO
C40	NA	NA	NA	NA	0	NA	NA	A/A	A/G	T/T	G/A	G/G	C/C	C/C	C/T	79	MALE	-1.75	23.7	EX	NO	NO
C41	NA	NA	NA	NA	0	NA	NA	A/A	A/G	T/T	G/G	G/G	C/C	C/C	C/C	77	FEMALE	-1.75	24.1	NO	YES	NO
C42	NA	NA	NA	NA	0	NA	NA	A/C	A/G	T/T	A/A	G/G	C/C	C/C	T/T	72	FEMALE	-1	22.9	NO	NO	YES
C43	NA	NA	NA	NA	0	NA	NA	NA	NA	T/T	A/A	G/G	C/C	C/C	C/T	71	MALE	-0.75	23.9	EX	YES	NO
C44	NA	NA	NA	NA	0	NA	NA	A/A	A/G	T/T	G/G	G/G	C/C	C/C	C/T	78	MALE	-1.75	NA	NO	NO	NO
C45	NA	NA	NA	NA	0	NA	NA	A/A	A/A	T/T	G/A	G/G	C/C	C/C	C/T	77	FEMALE	-1.75	NA	NO	NO	NO
C46	NA	NA	NA	NA	0	NA	NA	A/A	G/G	T/T	G/G	G/G	C/C	A/C	C/C	65	MALE	-1.5	NA	NO	YES	YES
C47	NA	NA	NA	NA	0	NA	NA	A/A	G/G	NA	NA	G/G	C/C	A/C	C/T	70	MALE	-1.75	NA	NO	NO	NO
C48	NA	NA	NA	NA	0	NA	NA	A/A	A/G	T/T	G/G	G/G	C/C	A/C	T/T	73	MALE	-1	23.7	NO	YES	YES
C49	NA	NA	NA	NA	0	NA	NA	A/A	NA	NA	NA	G/G	C/C	NA	NA	77	MALE	-2	24.8	EX	NO	NO
C50	NA	NA	NA	NA	0	NA	NA	A/A	A/G	T/T	G/G	G/G	C/C	C/C	C/T	68	FEMALE	-1	23.9	NO	NO	YES
C51	NA	NA	NA	NA	0	NA	NA	A/A	A/A	T/T	G/A	G/G	C/C	C/C	C/T	66	FEMALE	-0.75	23.4	NO	NO	NO
C52	NA	NA	NA	NA	0	NA	NA	A/A	A/G	C/T	A/A	G/G	C/C	C/C	C/C	69	MALE	-2	NA	EX	NO	NO
C53	NA	NA	NA	NA	0	NA	NA	NA	NA	C/T	A/A	G/G	C/C	C/C	C/C	75	FEMALE	-2	NA	NO	NO	YES
C54	NA	NA	NA	NA	0	NA	NA	A/A	A/G	T/T	G/A	G/G	C/C	C/C	C/T	73	FEMALE	-2	24	NO	NO	NO
C55	NA	NA	NA	NA	0	NA	NA	NA	NA	T/T	G/G	G/G	C/C	C/C	C/T	76	MALE	-1	23.7	NO	NO	NO
C56	NA	NA	NA	NA	0	NA	NA	A/A	A/A	T/T	G/A	G/G	C/C	C/C	C/T	77	FEMALE	-2	24.1	NO	NO	NO
C57	NA	NA	NA	NA	0	NA	NA	NA	NA	NA	NA	G/G	C/C	NA	NA	NA	NA	-1	22.9	NA	NA	NA
C58	NA	NA	NA	NA	0	NA	NA	NA	NA	NA	NA	G/G	C/C	NA	NA	NA	NA	-0.75	NA	NA	NA	NA
C59	NA	NA	NA	NA	0	NA	NA	NA	NA	NA	NA	G/G	C/C	NA	NA	NA	NA	-1.5	22.5	NA	NA	NA
C60	NA	NA	NA	NA	0	NA	NA	A/A	A/A	T/T	NA	G/G	C/C	A/C	C/T	70	MALE	-1.75	22.5	NO	YES	YES
C61	NA	NA	NA	NA	0	NA	NA	NA	A/A	NA	G/A	G/G	C/C	C/C	C/T	72	FEMALE	-1.5	24	NO	YES	NO
C62	NA	NA	NA	NA	0	NA	NA	NA	NA	NA	NA	G/G	C/C	NA	NA	NA	NA	-1.5	22.7	NA	NA	NA
C63	NA	NA	NA	NA	0	NA	NA	A/A	A/G	NA	G/G	G/G	C/C	C/C	T/T	80	FEMALE	-2	24.1	NO	YES	NO
C64	NA	NA	NA	NA	0	NA	NA	NA	NA	NA	NA	G/G	C/C	C/C	C/T	80	MALE	-0.75	22.9	NO	YES	NO
C65	NA	NA	NA	NA	0	NA	NA	A/A	A/A	NA	NA	G/G	C/C	C/C	C/C	80	FEMALE	-1.75	23.9	NO	YES	NO
C66	NA	NA	NA	NA	0	NA	NA	A/C	A/A	NA	A/A	G/G	C/C	C/C	C/C	82	FEMALE	-0.75	NA	NO	NO	NO
C67	NA	NA	NA	NA	0	NA	NA	A/A	A/A	T/T	G/A	G/G	C/C	C/C	T/T	83	MALE	-1	NA	NO	YES	NO
C68	NA	NA	NA	NA	0	NA	NA	A/A	A/G	T/T	G/G	G/G	C/C	C/C	T/T	68	FEMALE	-2	NA	NO	YES	YES
C69	NA	NA	NA	NA	0	NA	NA	A/A	G/G	T/T	G/A	G/G	C/C	C/C	C/T	68	FEMALE	-1.5	NA	NO	YES	YES
C70	NA	NA	NA	NA	0	NA	NA	A/A	A/G	T/T	NA	G/G	C/C	C/C	C/T	78	MALE	-0.75	NA	EX	NO	NO
C71	NA	NA	NA	NA	0	NA	NA	A/A	A/G	T/T	G/G	G/G	C/C	C/C	C/C	83	MALE	-2	24.8	EX	NO	NO
C72	NA	NA	NA	NA	0	NA	NA	NA	NA	T/T	A/A	G/G	C/C	C/C	C/T	77	MALE	-1.75	NA	EX	NO	YES
C73	NA	NA	NA	NA	0	NA	NA	NA	NA	NA	NA	G/G	C/C	NA	NA	70	FEMALE	-1	24.5	NO	YES	NO
C74	NA	NA	NA	NA	0	NA	NA	A/A	G/G	NA	NA	G/G	C/C	A/C	C/T	NA	NA	-1	22.5	NA	NA	NA
C75	NA	NA	NA	NA	0	NA	NA	A/A	A/G	T/T	A/A	G/G	C/C	C/C	T/T	80	MALE	-1.5	24	EX	YES	NO
C76	NA	NA	NA	NA	0	NA	NA	NA	NA	T/T	G/G	G/G	C/C	A/C	C/C	81	MALE	-2	23.7	EX	YES	NO
C77	NA	NA	NA	NA	0	NA	NA	A/A	G/G	T/T	G/G	G/G	C/C	C/C	C/T	76	FEMALE	-2	22.8	NO	NO	YES
C78	NA	NA	NA	NA	0	NA	NA	A/A	A/A	T/T	G/G	G/G	C/C	C/C	T/T	81	MALE	-1.75	22.9	NO	NO	NO
C79	NA	NA	NA	NA	0	NA	NA	A/A	A/G	T/T	G/G	G/G	C/C	A/C	C/T	89	FEMALE	-1	23.3	NO	YES	NO
C80	NA	NA	NA	NA	0	NA	NA	A/A	A/G	NA	NA	G/G	C/C	NA	NA	64	MALE	-2	NA	NO	NO	NO
C81	NA	NA	NA	NA	0	NA	NA	A/A	NA	NA	NA	G/G	C/C	NA	NA	74	MALE	-1	NA	NO	YES	YES
C82	NA	NA	NA	NA	0	NA	NA	A/C	A/G	T/T	G/A	G/G	C/C	C/C	T/T	84	FEMALE	-0.75	NA	NO	YES	NO
C83	NA	NA	NA	NA	0	NA	NA	NA	NA	NA	NA	G/G	C/C	NA	NA	77	FEMALE	-1.5	NA	EX	NO	NO
C84	NA	NA	NA	NA	0	NA	NA	NA	NA	NA	NA	G/G	C/C	NA	NA	75	MALE	-2	23.7	NO	NO	NO
C85	NA	NA	NA	NA	0	NA	NA	NA	NA	NA	NA	G/G	C/C	NA	NA	71	FEMALE	-0.75	22.8	NO	NO	NO
C86	NA	NA	NA	NA	0	NA	NA	A/A	A/G	T/T	G/G	G/G	C/C	C/C	C/C	65	MALE	-1.75	23.1	NO	NO	NO
C87	NA	NA	NA	NA	0	NA	NA	NA	NA	NA	NA	G/G	C/C	NA	NA	65	FEMALE	-1.75	23.4	NO	NO	NO
C88	NA	NA	NA	NA	0	NA	NA	A/A	A/A	T/T	G/A	G/G	C/C	C/C	C/T	75	MALE	-2	NA	EX	YES	NO
C89	NA	NA	NA	NA	0	NA	NA	NA	NA	NA	NA	G/G	C/C	NA	NA	68	MALE	-0.75	NA	NO	NO	NO
C90	NA	NA	NA	NA	0	NA	NA	NA	NA	C/T	G/G	G/G	C/C	C/C	C/C	77	FEMALE	-0.5	24	EX	YES	YES
C91	NA	NA	NA	NA	0	NA	NA	NA	NA	NA	G/G	G/G	C/C	C/C	C/T	67	FEMALE	-1.75	23.7	NO	NO	NO
C92	NA	NA	NA	NA	0	NA	NA	A/A	A/G	T/T	G/A	G/G	C/C	C/C	C/C	64	MALE	-1.5	24.1	NO	NO	YES
C93	NA	NA	NA	NA	0	NA	NA	A/A	NA	NA	NA	G/G	C/C	C/C	T/T	76	MALE	-1.75	22.9	NO	YES	NO
C94	NA	NA	NA	NA	0	NA	NA	NA	NA	NA	NA	G/G	C/C	NA	NA	76	FEMALE	-1.5	NA	NO	NO	YES
C95	NA	NA	NA	NA	0	NA	NA	A/A	NA	T/T	G/G	G/G	C/C	C/C	C/C	73	MALE	-1.5	24.5	NO	YES	NO
C96	NA	NA	NA	NA	0	NA	NA	NA	NA	NA	NA	G/G	C/C	NA	NA	74	MALE	-2	22.5	EX	YES	NO
C97	NA	NA	NA	NA	0	NA	NA	NA	NA	NA	NA	G/G	C/C	NA	NA	78	FEMALE	-1.75	22.3	NO	NO	YES
C98	NA	NA	NA	NA	0	NA	NA	NA	NA	NA	NA	G/G	C/C	NA	NA	87	FEMALE	-1.5	23.7	NO	YES	YES
C99	NA	NA	NA	NA	0	NA	NA	NA	NA	NA	G/A	G/G	C/C	C/C	T/T	72	FEMALE	-2	22.1	NO	NO	NO
C100	NA	NA	NA	NA	0	NA	NA	NA	NA	T/T	G/A	G/G	C/C	C/C	C/C	76	MALE	-1	22.9	NO	YES	YES
C101	NA	NA	NA	NA	0	NA	NA	NA	NA	T/T	A/A	G/G	C/C	C/C	C/C	75	FEMALE	-1.75	21.9	NO	YES	NO
C102	NA	NA	NA	NA	0	NA	NA	NA	NA	T/T	G/A	G/G	C/C	C/C	T/T	70	MALE	-1.5	NA	EX	YES	NO
C103	NA	NA	NA	NA	0	NA	NA	NA	NA	NA	NA	G/G	C/C	NA	NA	73	MALE	-1.75	NA	NO	YES	NO
C104	NA	NA	NA	NA	0	NA	NA	NA	NA	NA	NA	G/G	C/C	NA	NA	79	MALE	-2	NA	NO	NO	NO
C105	NA	NA	NA	NA	0	NA	NA	A/A	NA	C/T	A/A	G/G	C/C	C/C	T/T	76	MALE	-1.75	NA	NO	YES	NO
C106	NA	NA	NA	NA	0	NA	NA	NA	NA	T/T	G/G	G/G	C/C	C/C	C/T	68	FEMALE	-1.75	23.7	NO	NO	NO
C107	NA	NA	NA	NA	0	NA	NA	NA	NA	T/T	NA	G/G	C/C	C/C	C/C	74	MALE	-1.5	22.8	NO	NO	NO
C108	NA	NA	NA	NA	0	NA	NA	NA	NA	NA	NA	G/G	C/C	NA	NA	70	FEMALE	-0.5	23.7	NO	NO	NO
C109	NA	NA	NA	NA	0	NA	NA	NA	NA	NA	NA	G/G	C/C	NA	NA	72	MALE	-2	23.1	NO	NO	NO
C110	NA	NA	NA	NA	0	NA	NA	A/A	G/G	C/T	A/A	G/G	C/C	C/C	C/T	77	MALE	-2	22.9	EX	YES	NO
C111	NA	NA	NA	NA	0	NA	NA	NA	NA	NA	NA	G/G	C/C	NA	NA	76	FEMALE	-1	22.9	NO	NO	YES
C112	NA	NA	NA	NA	0	NA	NA	NA	NA	T/T	G/A	G/G	C/C	C/C	C/T	77	MALE	-0.75	NA	NO	NO	NO
C113	NA	NA	NA	NA	0	NA	NA	NA	A/A	T/T	A/A	G/G	C/C	C/C	C/C	62	MALE	-0.5	NA	NO	YES	NO
C114	NA	NA	NA	NA	0	NA	NA	A/C	G/G	C/T	G/A	G/G	C/C	C/C	T/T	64	MALE	-2	NA	EX	NO	YES
C115	NA	NA	NA	NA	0	NA	NA	A/A	NA	T/T	G/A	G/G	C/C	A/C	C/C	77	FEMALE	-0.5	NA	NO	YES	NO
C116	NA	NA	NA	NA	0	NA	NA	A/A	G/G	NA	NA	G/G	C/C	C/C	C/T	71	FEMALE	-1.75	23.7	EX	NO	NO
C117	NA	NA	NA	NA	0	NA	NA	A/A	NA	NA	G/A	G/G	C/C	C/C	C/T	67	FEMALE	-1.5	22.8	NO	NO	NO
C118	NA	NA	NA	NA	0	NA	NA	NA	NA	NA	A/A	G/G	C/C	C/C	C/C	69	FEMALE	-2	NA	NO	YES	NO
C119	NA	NA	NA	NA	0	NA	NA	NA	NA	C/T	G/G	G/G	C/C	C/C	C/T	63	FEMALE	-2	NA	NO	NO	YES
C120	NA	NA	NA	NA	0	NA	NA	A/A	A/G	T/T	G/A	G/G	C/C	C/C	T/T	77	FEMALE	-0.75	NA	NO	NO	NO
C121	NA	NA	NA	NA	0	NA	NA	A/A	A/A	T/T	A/A	G/G	C/C	A/C	C/T	58	FEMALE	-1	NA	EX	YES	NO
C122	NA	NA	NA	NA	0	NA	NA	NA	NA	T/T	G/A	G/G	C/C	C/C	C/C	59	FEMALE	-2	NA	NO	NO	NO
C123	NA	NA	NA	NA	0	NA	NA	NA	NA	NA	NA	G/G	C/C	NA	NA	60	MALE	-1	NA	NO	YES	NO
C124	NA	NA	NA	NA	0	NA	NA	NA	NA	NA	NA	G/G	C/C	NA	NA	58	FEMALE	-1.75	NA	NO	NO	YES

## Sheet: HM vs No HM (cohort2) 
Nº	ATROPHY	NEOVASCULAR	STAPHYLOMA	TRACTIONAL	HM/No HM	MM/NO MM	CNV/ NO CNV	CCD	BLID	Col8A1		SCO2		PAX6	CHR 15	AGE	SEX	D	AL	SMOKE
ID	ATROPHY	NEOVASCULAR	STAPHYLOMA	TRACTIONAL	Cases/Controls	MM/NO MM	CNV/ NO CNV	429 A/C	948 A/G	226 C/T	676 A/G	305 A/G	511 C/T	PAX6	CHR 15	AGE	SEX	D	AL	SMOKE	HT	HC
1	3	2	1	2	1	1	1	A/A	A/A	T/T	G/G	G/G	C/C	C/C	C/C	79	MALE	-17	26.5	YES	YES	NO
2	3	2	1	2	1	1	1	A/A	G/G	T/T	G/G	G/G	C/C	C/C	C/T	72	FEMALE	-9.75	27	NO	YES	NO
3	2	2	0	0	1	1	1	NA	A/G	T/T	G/A	G/G	C/C	C/C	T/T	69	MALE	-13.25	26.3	YES	NO	NA
4	3	2	0	0	1	1	1	A/A	NA	T/T	G/G	G/G	C/C	C/C	T/T	70	FEMALE	-18.25	27.6	NO	NO	NA
5	3	2	0	1	1	1	1	NA	NA	T/T	A/A	G/G	C/C	NA	C/C	78	MALE	-14.5	26.7	YES	YES	NO
6	2	0	0	2	1	1	0	A/A	G/G	T/T	G/A	G/G	C/C	C/C	C/C	66	MALE	-11.25	28.1	NO	YES	NO
7	1	0	0	1	1	0	0	A/A	G/G	T/T	G/G	G/G	C/C	C/C	C/C	52	MALE	-10	26.4	YES	NO	NO
8	2	2	1	0	1	1	1	A/A	A/A	T/T	G/G	G/G	C/C	C/C	C/C	80	MALE	-12.75	26.5	YES	YES	YES
9	3	2	0	0	1	1	1	A/C	A/G	T/T	G/A	G/G	C/C	C/C	C/C	56	FEMALE	-10.5	26.8	NO	NO	NO
10	4	2	0	0	1	1	1	NA	NA	C/T	G/G	G/G	C/C	C/C	C/T	61	FEMALE	-16.5	27.9	NO	NO	NO
11	1	0	0	0	1	0	0	A/A	A/A	T/T	G/A	G/G	C/C	C/C	C/T	53	FEMALE	-7.25	26.3	YES	NO	YES
12	2	0	0	1	1	1	0	A/A	G/G	T/T	G/G	G/G	C/C	C/C	C/T	56	FEMALE	-9.25	26.7	NO	NO	NO
13	3	2	1	1	1	1	1	A/A	G/G	T/T	G/G	G/G	C/C	C/C	C/C	41	FEMALE	-10	26.2	YES	NO	NO
14	3	2	1	0	1	1	1	A/A	G/G	C/C	G/A	G/G	C/C	C/C	C/T	65	MALE	-16.5	29.1	YES	NO	NO
15	4	2	0	3	1	1	1	A/A	NA	C/T	G/G	G/G	C/C	A/C	T/T	74	FEMALE	-11.75	28.2	NO	YES	NO
16	3	2	1	0	1	1	1	A/A	A/G	C/T	G/A	G/G	C/C	C/C	C/T	62	FEMALE	-18.5	28	NO	NO	NO
17	2	2	0	0	1	1	1	A/A	G/G	T/T	A/A	G/G	C/C	C/C	C/C	54	MALE	-12	26.4	YES	NO	NO
18	2	2	0	0	1	1	1	NA	NA	T/T	G/A	G/G	C/C	C/C	C/T	32	MALE	-17	27	NO	NO	NO
19	1	0	0	1	1	0	0	NA	NA	T/T	NA	G/G	C/C	C/C	NA	67	MALE	-9	26.2	NO	NO	YES
20	2	2	0	2	1	1	1	A/A	A/A	T/T	G/A	G/G	C/C	C/C	C/C	81	FEMALE	-10	26.3	NO	YES	NO
21	2	2	0	0	1	1	1	A/A	G/G	T/T	NA	G/G	C/C	C/C	T/T	51	FEMALE	-14	27.5	YES	NO	NO
22	2	1	0	1	1	1	0	A/A	NA	T/T	G/G	G/G	C/C	C/C	T/T	62	FEMALE	-8.75	26	NO	YES	NO
23	2	0	0	0	1	1	0	A/A	A/A	C/C	NA	G/G	C/C	NA	NA	76	FEMALE	-8.75	26.1	NO	YES	YES
24	3	2	1	0	1	1	1	A/A	G/G	T/T	G/G	G/G	C/C	C/C	C/T	59	FEMALE	-15.75	29.1	NO	NO	YES
25	3	1	0	0	1	1	0	A/A	A/G	C/T	G/A	G/G	C/C	A/C	C/C	51	FEMALE	-9	26.6	NO	NO	NO
26	3	0	0	0	1	1	0	A/A	A/A	C/T	G/A	G/G	C/C	C/C	C/T	55	MALE	-10	26.5	NO	NO	NO
27	2	2	0	0	1	1	1	A/A	A/A	T/T	G/G	G/G	C/C	C/C	C/T	80	FEMALE	-16.5	29.8	NO	NO	YES
28	2	2	0	0	1	1	1	A/A	A/G	C/T	G/A	G/G	C/C	C/C	C/C	84	MALE	-13.25	28.1	YES	YES	NO
29	2	2	0	0	1	1	1	NA	A/G	T/T	G/G	G/G	C/C	C/C	C/T	73	FEMALE	-15.5	27.2	NO	YES	NO
30	2	2	0	0	1	1	1	NA	NA	NA	NA	G/G	C/C	NA	NA	47	MALE	-13.25	26.8	YES	NO	NO
31	4	2	1	0	1	1	1	A/A	A/G	T/T	G/G	G/G	C/C	C/C	C/T	62	FEMALE	-16	26.7	NO	NO	YES
32	2	2	1	0	1	1	1	A/A	A/A	T/T	G/A	G/G	C/C	C/C	T/T	49	FEMALE	-14	27.2	NO	YES	NO
33	2	2	0	0	1	1	1	A/A	NA	T/T	A/A	G/G	C/C	A/C	C/T	55	MALE	-17.5	28.1	NO	NO	NO
34	3	2	1	0	1	1	1	A/A	A/A	T/T	G/A	G/G	C/C	C/C	C/C	30	MALE	-15.5	27.6	YES	NO	NO
35	1	0	0	0	1	0	0	A/A	NA	C/C	A/A	G/G	C/C	C/C	C/C	60	FEMALE	-10	26.3	NO	NO	YES
36	4	2	0	0	1	1	1	A/A	A/G	C/T	A/A	G/G	C/C	C/C	C/T	43	MALE	-22	30.2	NO	NO	NO
37	3	2	0	4	1	1	1	A/A	A/A	T/T	A/A	G/G	C/C	C/C	C/C	80	FEMALE	-25	29.2	NO	YES	NO
38	3	2	0	0	1	1	1	A/A	A/G	C/T	A/A	G/G	C/C	C/C	T/T	72	FEMALE	-13.25	27.3	NO	YES	YES
39	2	2	0	0	1	1	1	NA	NA	T/T	NA	G/G	C/C	C/C	C/C	73	MALE	-17.75	27.7	YES	YES	NO
40	0	0	0	0	1	0	0	A/A	A/A	T/T	NA	G/G	C/C	C/C	C/C	42	FEMALE	-7.75	NA	YES	NO	NO
41	2	2	1	0	1	1	1	A/A	A/A	T/T	A/A	G/G	C/C	A/C	C/C	54	MALE	-10.5	26.5	YES	YES	NO
42	2	2	1	0	1	1	1	A/A	A/G	T/T	G/A	G/G	C/C	C/C	C/T	70	FEMALE	-16.5	27.7	NO	YES	NO
43	1	0	0	1	1	0	0	A/A	A/G	T/T	G/G	G/G	C/C	C/C	T/T	43	FEMALE	-10	26.3	YES	NO	NO
44	2	2	0	2	1	1	1	A/A	NA	T/T	G/A	G/G	C/C	C/C	T/T	61	FEMALE	-10.5	36	NO	YES	NO
45	1	0	0	1	1	0	0	A/A	A/G	T/T	G/G	G/G	C/C	C/C	C/T	59	FEMALE	-9	26.2	NO	NO	NO
46	2	2	1	0	1	1	1	NA	NA	C/T	G/A	G/G	C/C	C/C	C/C	53	FEMALE	-16	27.4	NO	NO	NO
47	2	2	0	1	1	1	1	A/A	G/G	C/T	G/A	G/G	C/C	C/C	T/T	76	MALE	-17.75	28	NO	NO	NO
48	2	2	1	0	1	1	1	A/A	A/G	C/T	G/A	G/G	C/C	C/C	C/T	43	FEMALE	-11.5	27.3	NO	NO	YES
49	2	2	0	0	1	1	1	A/A	A/A	T/T	G/G	G/G	C/C	C/C	T/T	84	MALE	-10.5	26.4	NO	NO	NO
50	0	0	0	0	1	0	0	NA	NA	C/T	G/A	G/G	C/C	C/C	C/T	79	FEMALE	-7	26.1	NO	NO	NO
51	1	0	0	1	1	0	0	NA	NA	NA	NA	G/G	C/C	NA	NA	72	FEMALE	-8.75	26	NO	YES	NO
52	2	2	0	0	1	1	1	NA	NA	NA	NA	G/G	C/C	NA	NA	78	MALE	-12.5	27.1	NO	YES	NO
53	2	2	0	0	1	1	1	A/A	G/G	T/T	G/G	G/G	C/C	C/C	C/T	81	FEMALE	-15.5	28	NO	YES	NO
54	2	2	0	0	1	1	1	A/A	A/G	C/T	G/A	G/G	C/C	C/C	C/T	59	MALE	-13	27.4	NO	NO	YES
55	2	2	0	0	1	1	1	A/A	A/A	C/T	G/A	G/G	C/C	C/C	C/T	46	FEMALE	-13.25	27.4	YES	NO	NO
56	0	0	0	0	1	0	0	A/C	A/G	T/T	G/A	G/G	C/C	C/C	T/T	56	FEMALE	-6.75	26.3	YES	NO	NO
57	2	2	1	0	1	1	1	NA	NA	C/C	NA	G/G	C/C	NA	NA	57	FEMALE	-11.75	27.9	NO	NO	NO
58	4	2	1	0	1	1	1	A/A	A/G	T/T	G/G	G/G	C/C	C/C	C/C	61	MALE	-18.5	28.2	NO	NO	NO
59	3	2	0	0	1	1	1	NA	NA	T/T	G/G	G/G	C/C	C/C	C/T	55	FEMALE	-13.5	27.6	YES	NO	YES
60	3	2	1	0	1	1	1	A/A	NA	NA	NA	G/G	C/C	NA	NA	42	FEMALE	-22	28	NO	NO	NO
61	2	2	0	0	1	1	1	NA	NA	NA	NA	G/G	C/C	NA	NA	51	FEMALE	-16	29.1	NA	NA	NA
62	2	2	0	0	1	1	1	NA	NA	NA	NA	G/G	C/C	NA	NA	28	FEMALE	-12.5	26.8	NO	NO	YES
63	1	0	0	1	1	0	0	NA	NA	T/T	NA	G/G	C/C	C/C	C/T	28	FEMALE	-7.25	26	NO	YES	NO
64	3	2	0	0	1	1	1	NA	NA	NA	NA	G/G	C/C	NA	NA	53	FEMALE	-11.25	26.7	NA	NA	NA
65	3	2	0	0	1	1	1	NA	NA	NA	NA	G/G	C/C	NA	NA	52	FEMALE	-25	29.1	NA	NA	NA
66	4	2	0	0	1	1	1	NA	NA	T/T	NA	G/G	C/C	C/C	T/T	65	MALE	-16	28.3	YES	NO	YES
67	2	2	0	0	1	1	1	A/A	NA	T/T	NA	G/G	C/C	C/C	C/C	64	MALE	-12.5	27.2	YES	YES	NO
68	1	0	0	1	1	0	0	NA	NA	T/T	NA	G/G	C/C	C/C	C/T	74	MALE	-9	26.8	NO	NO	NO
69	2	2	0	0	1	1	1	NA	NA	NA	NA	G/G	C/C	NA	NA	65	FEMALE	-13	27.2	NA	NA	NA
70	3	2	0	0	1	1	1	A/A	G/G	T/T	A/A	G/G	C/C	C/C	T/T	36	MALE	-16	27.7	NO	YES	NO
71	3	2	1	0	1	1	1	NA	NA	T/T	A/A	G/G	C/C	C/C	C/T	47	FEMALE	-13.5	26.8	YES	NO	NO
72	3	2	0	0	1	1	1	A/A	NA	C/T	A/A	G/G	C/C	C/C	C/C	65	MALE	-18	27.3	NO	YES	NO
73	3	2	0	1	1	1	1	NA	NA	NA	G/A	G/G	C/C	C/C	T/T	34	FEMALE	-13	27.4	NO	NO	YES
74	2	2	1	0	1	1	1	A/A	A/A	NA	G/A	G/G	C/C	C/C	C/T	53	FEMALE	-20	30.2	NO	NO	YES
75	2	2	1	0	1	1	1	A/A	A/A	NA	A/A	G/G	C/C	C/C	C/T	51	MALE	-17	27.6	YES	NO	NO
76	1	0	0	0	1	0	0	A/A	NA	C/T	A/A	G/G	C/C	A/C	C/C	62	FEMALE	-11	26.6	NO	YES	NO
77	2	2	0	1	1	1	1	A/A	A/A	T/T	A/A	G/G	C/C	C/C	C/C	55	FEMALE	-14	26.8	NO	YES	YES
78	0	0	0	0	1	0	0	A/A	NA	T/T	A/A	G/G	C/C	C/C	C/C	82	MALE	-5.5	26.2	NO	NO	NO
79	2	2	0	0	1	1	1	A/A	NA	T/T	NA	G/G	C/C	C/C	C/C	40	FEMALE	-16.5	28.4	NO	NO	NO
80	2	2	0	0	1	1	1	NA	NA	T/T	G/G	G/G	C/C	C/C	T/T	81	FEMALE	-14	27.4	YES	YES	YES
81	2	2	1	0	1	1	1	A/A	NA	C/T	A/A	G/G	C/C	C/C	C/C	50	FEMALE	-16.75	28.1	NO	YES	YES
82	3	2	1	1	1	1	1	NA	NA	NA	NA	G/G	C/C	NA	NA	56	FEMALE	-20.5	28.2	NA	NA	NA
83	2	2	0	0	1	1	1	A/A	NA	T/T	G/A	G/G	C/C	C/C	C/T	49	FEMALE	-15	26.4	YES	NO	NO
84	2	2	0	0	1	1	1	NA	NA	NA	NA	G/G	C/C	NA	NA	34	FEMALE	-15.25	27.8	NA	NA	NA
85	3	2	1	0	1	1	1	NA	NA	NA	NA	G/G	C/C	NA	NA	45	FEMALE	-13	NA	NA	NA	NA
86	3	2	0	0	1	1	1	A/A	A/A	C/T	A/A	G/G	C/C	C/C	T/T	39	FEMALE	-16	27.2	NO	NO	NO
87	0	0	0	0	1	0	0	A/A	A/A	T/T	G/A	G/G	C/C	C/C	T/T	42	MALE	NA	28	NO	NO	NO
88	4	2	0	1	1	1	1	A/C	A/A	T/T	A/A	G/G	C/C	C/C	C/C	67	FEMALE	-16	28	NO	NO	NO
89	0	0	0	0	1	0	0	NA	NA	NA	NA	G/G	C/C	C/C	C/C	NA	NA	NA	NA	NA	NA	NA
90	2	2	0	0	1	1	1	A/C	A/G	T/T	G/G	G/G	C/C	C/C	C/T	70	FEMALE	-17	27.8	NO	YES	YES
91	2	2	0	0	1	1	1	NA	G/G	NA	NA	G/G	C/C	NA	NA	29	FEMALE	-22.75	30.3	NO	NO	NO
92	2	2	1	0	1	1	1	NA	G/G	T/T	G/G	G/G	C/C	C/C	T/T	82	FEMALE	-17	27	NO	NO	NO
93	2	0	0	0	1	1	0	A/A	G/G	T/T	G/G	G/G	C/C	A/C	T/T	56	MALE	-13	27.1	YES	NO	NO
94	2	2	1	0	1	1	1	NA	A/G	T/T	G/A	G/G	C/C	C/C	C/C	47	FEMALE	-14.5	28.5	NO	NO	NO
95	2	2	0	0	1	1	1	NA	A/G	T/T	A/A	G/G	C/C	C/C	T/T	53	FEMALE	-18.5	28.9	YES	YES	YES
96	3	2	1	1	1	1	1	A/A	A/G	C/T	G/A	G/G	C/C	C/C	C/T	48	FEMALE	-23	29	NO	NO	NO
97	3	2	0	2	1	1	1	A/A	A/A	T/T	G/A	G/G	C/C	C/C	C/C	47	FEMALE	-14	28.1	YES	NO	NO
98	2	2	0	0	1	1	1	NA	NA	T/T	G/G	G/G	C/C	NA	T/T	45	FEMALE	-20	29.6	NO	NO	NO
99	3	2	0	0	1	1	1	A/A	A/A	C/T	G/G	G/G	C/C	C/C	C/T	50	MALE	-15	27.6	NO	YES	NO
100	2	1	0	0	1	1	0	A/A	A/G	T/T	G/A	G/G	C/C	C/C	C/T	60	FEMALE	-13.5	27.3	NO	NO	NO
101	3	2	0	2	1	1	1	A/A	A/G	NA	G/A	G/G	C/C	A/C	C/C	45	MALE	-18	28.7	YES	NO	NO
102	3	2	0	0	1	1	1	NA	A/G	T/T	G/A	G/G	C/C	A/C	C/C	45	MALE	-16	27.4	NO	NO	NO
103	2	2	0	0	1	1	1	A/A	A/G	T/T	G/A	G/G	C/C	C/C	C/C	53	FEMALE	-14.5	27.8	YES	NO	NO
104	0	0	0	0	1	0	0	A/A	NA	T/T	G/G	G/G	C/C	C/C	C/T	40	MALE	-6.25	26.6	YES	NO	YES
105	2	1	0	2	1	1	0	NA	A/G	T/T	G/A	G/G	C/C	C/C	C/T	41	FEMALE	-10	26.9	YES	NO	NO
106	4	0	0	0	1	1	0	A/A	A/G	T/T	G/G	G/G	C/C	A/C	C/T	87	MALE	-11.25	26.8	NO	NO	NO
107	0	0	0	0	1	0	0	A/A	NA	T/T	G/A	G/G	C/C	C/C	C/C	59	MALE	-6	26.2	NO	NO	NO
108	2	0	0	1	1	1	0	NA	G/G	T/T	A/A	G/G	C/C	C/C	C/C	66	MALE	-12.5	27.2	YES	NO	NO
109	1	0	0	0	1	0	0	NA	NA	C/T	A/A	G/G	C/C	C/C	T/T	40	FEMALE	-9.75	26.2	NO	NO	NO
110	2	1	0	0	1	1	0	NA	NA	NA	NA	G/G	C/C	NA	NA	82	FEMALE	-12.5	26.8	YES	NA	NA
111	0	0	0	0	1	0	0	NA	NA	NA	NA	G/G	C/C	NA	NA	55	MALE	-7.5	26.2	YES	NA	NA
112	2	1	0	0	1	1	0	NA	NA	NA	NA	G/G	C/C	NA	NA	51	MALE	-12.5	27.8	YES	NA	NA
113	2	0	0	0	1	1	0	A/A	A/A	T/T	A/A	G/G	C/C	C/C	C/T	47	FEMALE	-12.25	27.3	YES	YES	NO
114	2	1	0	1	1	1	0	NA	G/G	T/T	G/A	G/G	C/C	C/C	C/T	41	FEMALE	-11.75	NA	YES	NO	NO
115	1	0	0	0	1	0	0	NA	NA	NA	NA	G/G	C/C	NA	NA	49	MALE	-11	26.6	YES	NA	NA
116	2	1	0	0	1	1	0	NA	A/A	T/T	G/G	G/G	C/C	C/C	C/C	49	MALE	-11	27.2	NO	NO	NO
117	2	1	0	0	1	1	0	A/A	A/G	T/T	G/A	G/G	C/C	C/C	C/C	48	FEMALE	-12.25	26.8	YES	YES	NO
118	0	0	0	0	1	0	0	A/A	A/A	T/T	G/A	G/G	C/C	C/C	C/C	49	FEMALE	-6	26.1	NO	NO	NO
119	0	0	0	0	1	0	0	A/A	NA	T/T	G/A	G/G	C/C	C/C	C/T	47	FEMALE	-7	26.2	YES	NO	NO
120	0	0	0	0	1	0	0	A/A	A/A	C/T	G/A	G/G	C/C	C/C	C/T	49	MALE	-7.5	26	YES	NO	NO
121	2	0	0	0	1	1	0	A/A	A/G	T/T	NA	G/G	C/C	C/C	C/C	70	FEMALE	-11	27.1	NO	NO	NO
122	2	0	0	0	1	1	0	NA	G/G	C/T	A/A	G/G	C/C	C/C	C/C	46	MALE	-6	26	NO	YES	NO
123	2	0	0	0	1	1	0	A/A	A/G	T/T	G/A	G/G	C/C	C/C	C/T	70	FEMALE	-8	27	NO	NO	NO
124	1	0	0	1	1	0	0	NA	A/G	T/T	G/A	G/G	C/C	C/C	NA	67	MALE	-7.5	26.6	NO	NO	YES
125	0	0	0	0	1	0	0	A/A	A/G	T/T	NA	G/G	C/C	A/C	C/C	45	MALE	-8	26.8	NO	NO	NO
126	2	1	0	3	1	1	0	NA	G/G	C/T	G/A	G/G	C/C	C/C	C/C	48	MALE	-10	27.1	NO	NO	NO
127	2	1	0	0	1	1	0	A/A	A/G	C/T	G/A	G/G	C/C	C/C	C/C	61	FEMALE	-9.5	27.2	NO	NO	NO
128	0	0	0	0	1	0	0	A/A	A/G	T/T	G/A	G/G	C/C	C/C	C/C	42	FEMALE	-7	26.5	YES	NO	NO
129	0	0	0	0	1	0	0	A/A	A/G	T/T	G/G	G/G	C/C	A/C	T/T	54	MALE	-7.25	26.3	NO	NO	NO
130	2	1	0	1	1	1	0	A/A	NA	T/T	G/G	G/G	C/C	C/C	C/T	53	FEMALE	-12	28.1	NO	NO	NO
131	0	0	0	0	1	0	0	NA	A/A	C/T	G/A	G/G	C/C	C/C	T/T	65	FEMALE	-7	26.3	NO	YES	YES
132	2	0	0	0	1	1	0	NA	A/G	T/T	G/A	G/G	C/C	C/C	C/T	41	FEMALE	-11.5	NA	NO	NO	NO
133	1	0	0	0	1	0	0	NA	NA	T/T	NA	G/G	C/C	C/C	C/C	42	FEMALE	-9	26.2	NO	NO	NO
134	0	0	0	0	1	0	0	NA	NA	NA	NA	G/G	C/C	NA	NA	44	FEMALE	-7	26.1	YES	NO	YES
C1	NA	NA	NA	NA	0	NA	NA	A/A	G/G	NA	NA	G/G	C/C	NA	NA	79	MALE	-0.5	23.7	NO	YES	NO
C2	NA	NA	NA	NA	0	NA	NA	NA	NA	NA	NA	G/G	C/C	NA	NA	81	MALE	0	24.8	YES	NO	NO
C3	NA	NA	NA	NA	0	NA	NA	NA	NA	NA	NA	G/G	C/C	NA	NA	65	FEMALE	-0.75	23.9	NO	YES	YES
C4	NA	NA	NA	NA	0	NA	NA	A/A	NA	NA	NA	G/G	C/C	NA	NA	81	FEMALE	-1	23.4	NO	NO	YES
C5	NA	NA	NA	NA	0	NA	NA	A/A	G/G	NA	NA	G/G	C/C	NA	NA	77	MALE	-0.25	NA	NO	NO	NO
C6	NA	NA	NA	NA	0	NA	NA	A/A	NA	NA	NA	G/G	C/C	NA	NA	75	FEMALE	0	NA	NO	YES	NO
C7	NA	NA	NA	NA	0	NA	NA	A/A	NA	T/T	G/A	G/G	C/C	C/C	C/T	72	FEMALE	-1	24	NO	YES	YES
C8	NA	NA	NA	NA	0	NA	NA	A/A	A/A	NA	NA	G/G	C/C	NA	NA	68	MALE	-1.25	23.7	NO	NO	NO
C9	NA	NA	NA	NA	0	NA	NA	NA	G/G	C/T	G/A	G/G	C/C	C/C	C/T	89	FEMALE	-0.5	24.1	NO	YES	NO
C10	NA	NA	NA	NA	0	NA	NA	A/A	NA	T/T	A/A	G/G	C/C	C/C	C/C	69	MALE	0.25	22.9	NO	NO	NO
C11	NA	NA	NA	NA	0	NA	NA	A/A	G/G	NA	NA	G/G	C/C	NA	NA	65	FEMALE	-0.75	NA	YES	NO	NO
C12	NA	NA	NA	NA	0	NA	NA	NA	NA	NA	NA	G/G	C/C	NA	NA	75	FEMALE	0.5	22.8	NO	YES	NO
C13	NA	NA	NA	NA	0	NA	NA	A/A	NA	NA	NA	G/G	C/C	NA	NA	74	MALE	-0.5	22.5	YES	YES	NO
C14	NA	NA	NA	NA	0	NA	NA	NA	NA	T/T	G/A	G/G	C/C	C/C	C/T	72	FEMALE	0	23.1	NO	NO	YES
C15	NA	NA	NA	NA	0	NA	NA	NA	NA	T/T	A/A	G/G	C/C	C/C	T/T	72	MALE	-0.75	23.7	NO	NO	NO
C16	NA	NA	NA	NA	0	NA	NA	A/C	A/G	NA	NA	G/G	C/C	NA	NA	77	FEMALE	-1	24.1	YES	YES	NO
C17	NA	NA	NA	NA	0	NA	NA	A/C	NA	NA	NA	G/G	C/C	NA	NA	76	FEMALE	-0.25	22.9	NO	YES	YES
C18	NA	NA	NA	NA	0	NA	NA	A/A	A/G	NA	NA	G/G	C/C	NA	NA	81	MALE	0	23.9	NO	NO	YES
C19	NA	NA	NA	NA	0	NA	NA	A/A	A/A	T/T	G/G	G/G	C/C	C/C	C/T	58	FEMALE	-1	NA	NO	NO	YES
C20	NA	NA	NA	NA	0	NA	NA	A/A	A/A	T/T	G/A	G/G	C/C	C/C	T/T	61	FEMALE	-1.25	NA	NO	NO	NO
C21	NA	NA	NA	NA	0	NA	NA	A/A	NA	T/T	G/A	G/G	C/C	C/C	C/T	77	MALE	-0.5	NA	YES	NO	NO
C22	NA	NA	NA	NA	0	NA	NA	A/A	A/A	T/T	G/G	G/G	C/C	C/C	C/T	68	FEMALE	0.25	NA	NO	YES	YES
C23	NA	NA	NA	NA	0	NA	NA	A/A	G/G	NA	NA	G/G	C/C	NA	NA	79	FEMALE	-0.75	23.7	NO	NO	YES
C24	NA	NA	NA	NA	0	NA	NA	A/A	A/A	T/T	G/A	G/G	C/C	A/C	T/T	93	FEMALE	0.5	24.8	NO	YES	NO
C25	NA	NA	NA	NA	0	NA	NA	A/A	A/G	T/T	G/G	G/G	C/C	C/C	T/T	55	FEMALE	-0.5	NA	NO	YES	NO
C26	NA	NA	NA	NA	0	NA	NA	A/A	A/A	T/T	G/G	G/G	C/C	C/C	T/T	65	MALE	0	24.5	YES	YES	YES
C27	NA	NA	NA	NA	0	NA	NA	A/A	A/G	T/T	G/G	G/G	C/C	C/C	C/T	62	FEMALE	-0.75	22.5	NO	NO	NO
C28	NA	NA	NA	NA	0	NA	NA	A/A	NA	T/T	G/A	G/G	C/C	C/C	T/T	71	FEMALE	-1	24	NO	NO	NO
C29	NA	NA	NA	NA	0	NA	NA	A/A	G/G	T/T	G/A	G/G	C/C	C/C	C/T	71	FEMALE	-0.25	23.7	NO	YES	NO
C30	NA	NA	NA	NA	0	NA	NA	NA	G/G	T/T	G/G	G/G	C/C	C/C	C/C	82	MALE	0	24.1	YES	NO	NO
C31	NA	NA	NA	NA	0	NA	NA	NA	NA	NA	NA	G/G	C/C	NA	NA	72	MALE	-1	22.9	YES	NO	NO
C32	NA	NA	NA	NA	0	NA	NA	NA	NA	NA	NA	G/G	C/C	NA	NA	66	MALE	-1.25	23.9	NO	NO	NO
C33	NA	NA	NA	NA	0	NA	NA	A/A	NA	T/T	G/A	G/G	C/C	A/C	C/T	77	FEMALE	-0.5	NA	NO	YES	NO
C34	NA	NA	NA	NA	0	NA	NA	NA	NA	T/T	NA	G/G	C/C	NA	NA	78	MALE	0.25	NA	YES	NO	NO
C35	NA	NA	NA	NA	0	NA	NA	A/A	NA	T/T	G/A	G/G	C/C	C/C	C/T	80	MALE	-0.75	NA	YES	NO	YES
C36	NA	NA	NA	NA	0	NA	NA	NA	NA	T/T	G/A	G/G	C/C	C/C	T/T	85	FEMALE	0.5	NA	NO	YES	YES
C37	NA	NA	NA	NA	0	NA	NA	A/A	A/G	T/T	G/G	G/G	C/C	C/C	C/T	78	FEMALE	-0.5	23.7	NO	YES	NO
C38	NA	NA	NA	NA	0	NA	NA	A/A	A/G	T/T	G/G	G/G	C/C	C/C	C/T	85	MALE	0	24.8	NO	NO	NO
C39	NA	NA	NA	NA	0	NA	NA	A/A	A/G	NA	NA	G/G	C/C	NA	NA	75	FEMALE	-0.75	23.9	YES	NO	NO
C40	NA	NA	NA	NA	0	NA	NA	NA	NA	NA	NA	G/G	C/C	NA	NA	79	FEMALE	-1	23.4	NO	YES	NO
C41	NA	NA	NA	NA	0	NA	NA	NA	NA	NA	NA	G/G	C/C	NA	NA	86	MALE	-0.25	NA	YES	YES	NO
C42	NA	NA	NA	NA	0	NA	NA	NA	NA	NA	NA	G/G	C/C	NA	NA	NA	NA	0	NA	NA	NA	NA
C43	NA	NA	NA	NA	0	NA	NA	NA	NA	T/T	G/A	G/G	C/C	C/C	C/T	69	FEMALE	-1	24	NO	YES	YES
C44	NA	NA	NA	NA	0	NA	NA	A/A	NA	T/T	G/G	G/G	C/C	C/C	C/C	74	MALE	-1.25	23.7	YES	YES	YES
C45	NA	NA	NA	NA	0	NA	NA	NA	NA	NA	NA	G/G	C/C	NA	NA	70	MALE	-0.5	24.1	YES	YES	NO
C46	NA	NA	NA	NA	0	NA	NA	A/A	NA	NA	NA	G/G	C/C	NA	NA	74	FEMALE	0.25	22.9	NO	YES	YES
C47	NA	NA	NA	NA	0	NA	NA	NA	NA	NA	NA	G/G	C/C	NA	NA	74	FEMALE	-0.75	NA	NO	YES	NO
C48	NA	NA	NA	NA	0	NA	NA	A/A	NA	NA	NA	G/G	C/C	NA	NA	83	FEMALE	0.5	22.5	NO	YES	YES
C49	NA	NA	NA	NA	0	NA	NA	NA	NA	NA	NA	G/G	C/C	NA	NA	72	FEMALE	-0.5	22.5	NO	NO	YES
C50	NA	NA	NA	NA	0	NA	NA	A/A	NA	T/T	G/A	G/G	C/C	A/C	C/T	84	FEMALE	0	24	NO	NO	NO
C51	NA	NA	NA	NA	0	NA	NA	NA	NA	NA	NA	G/G	C/C	NA	NA	76	FEMALE	-0.75	22.7	NO	NO	NO
C52	NA	NA	NA	NA	0	NA	NA	NA	G/G	T/T	G/A	G/G	C/C	C/C	C/T	62	FEMALE	-1	24.1	NO	YES	YES
C53	NA	NA	NA	NA	0	NA	NA	A/A	A/G	T/T	G/G	G/G	C/C	C/C	C/T	65	FEMALE	-0.25	22.9	NO	NO	NO
